# Supplementary material for: A tale of two intensive care units (ICUs): Baseline Staphylococcus aureus colonization and mupirocin susceptibility in neonatal and pediatric patients requiring intensive care
Source: Infect Control Hosp Epidemiol. 2022 Apr 22;44(3):447–52. doi: 10.1017/ice.2022.96 (PMC10015265; doi:10.1017/ice.2022.96)
Supplement: Supplementary file 1 [file S0899823X22000964sup.zip]

Archive with 2 entries (2 files):
- S0899823X22000964sup001.docx
- S0899823X22000964sup002.docx
